# Supplementary material for: Abscisic acid regulates Cl− efflux via the ABI5-ZAT10-SLAH3 module in chloride-stressed Malus hupehensis
Source: Hortic Res. 2024 Jul 24;11(9):uhae200. doi: 10.1093/hr/uhae200 (PMC11387005; doi:10.1093/hr/uhae200)
Supplement: Web_Material_uhae200 [file web_material_uhae200.zip]

Archive with 2 entries (2 files):
- Supplementary Figures--HR-R1 (clean)-5.15.docx
- Supplenmental Tables-HR-R1-5.15 ï1⁄4^cleanï1⁄4%.docx
